# Supplementary material for: Effects of Moisture Content Gradient on Alfalfa Silage Quality, Odor, and Bacterial Community Revealed by Electronic Nose and GC–MS
Source: Microorganisms. 2025 Feb 9;13(2):381. doi: 10.3390/microorganisms13020381 (PMC11858379; doi:10.3390/microorganisms13020381)
Supplement: Supplementary file 1 [file microorganisms-13-00381-s001.zip]

Archive with 1 entries (1 files):
- microorganisms-3429585-supplementary.xlsx
