# Supplementary material for: Effects of Moisture Content Gradient on Alfalfa Silage Quality, Odor, and Bacterial Community Revealed by Electronic Nose and GC–MS
Source: Microorganisms. 2025 Feb 9;13(2):381. doi: 10.3390/microorganisms13020381 (PMC11858379; doi:10.3390/microorganisms13020381)
Supplement: Supplementary file 1 [file microorganisms-13-00381-s001.zip › microorganisms-3429585-supplementary.xlsx]

## Sheet: Sheet1
Index	Compounds	Formula	CAS	60%-1	60%-2	60%-3	60%-4	60%-5	60%-6	80%-1	80%-2	80%-3	80%-4	80%-5	80%-6	VIP	P-value	FDR	Fold_Change	Log2FC	Type
XMW0006*015	(+)-3-Carene	C10H16	498-15-7	40392.3	37321.9	27066.6	35084.3	36703.4	37020.8	199641	185008	288052	192306	171377	284231	1.46143	0.000315285	0.00166071	0.161735	-2.6283	down
XMW0192*015	(+)-4-Carene	C10H16	29050-33-7	40392.3	37321.9	27066.6	35084.3	36703.4	37020.8	199641	185008	288052	192306	171377	284231	1.46143	0.000315285	0.00166071	0.161735	-2.6283	down
D333	(+)-cis-Verbenol, acetate	C12H18O2	29135-27-1	254552	303873	74112.3	298860	213595	145145	30278.6	20144.6	12661.3	22662.5	21052.7	9843.08	1.3911	0.00317769	0.00937002	11.0606	3.46735	up
WMW0016	(-)-Bornyl acetate	C12H20O2	5655-61-8	241919	293413	82264.6	258267	185906	166193	48131.9	33167.4	27274.8	41148.2	37081.3	23783.7	1.37624	0.00265872	0.00808251	5.83113	2.54377	up
NMW0072	4-Carene	C10H18O	38049-26-2	99970.8	104180	74432.9	84258.3	97068.1	85488	529108	472070	715850	579670	530210	714431	1.47047	6.44348e-05	0.000551729	0.154009	-2.69891	down
XMW1180	(1R,1aR,2aS,5R,6R,6aS,7aS)-1,6,6a-trimethyldecahydro-1,2a-methanocyclopropa[b]naphthalen-5-ol	C15H24O	860769-47-7	6238.34	3922.34	4955.66	5385.07	3921.24	4074.42	2090.33	1813.82	2688.88	2626.78	2142.63	1879.94	1.34339	0.000642509	0.00273452	2.15196	1.10565	up
XMW3465	(Z)-verbenyl acetate	C15H24	65372-78-3	581909	485623	470707	538282	492949	461526	177396	206944	159668	191139	188408	140219	1.45691	5.634e-07	3.99638e-05	2.84929	1.5106	up
XMW0469*083	(1R,3aS,8aS)-7-Isopropyl-1,4-dimethyl-1,2,3,3a,6,8a-hexahydroazulene	C15H24	36577-33-0	238498	214946	201107	209332	202162	189545	631287	378177	720061	594040	452211	615310	1.42071	0.000877381	0.00343211	0.370262	-1.43338	down
D325	(3R,3aR,7S,8aS)-3,6,8,8-Tetramethyl-4,7,8,8a-tetrahydro-1H-3a,7-methanoazulen-2(3H)-one	C15H22O	288249-25-2	28919.4	20342.4	17459.1	20903.6	21060.6	15905.7	6676.16	10053.9	11280.4	14111.5	7892.94	9991.47	1.27924	0.000961143	0.00372891	2.07629	1.05401	up
KMW0543	(3R,6R)-2,2,6-Trimethyl-6-vinyltetrahydro-2H-pyran-3-ol	C10H18O2	14009-71-3	296092	234676	275970	261546	285172	256667	75242.3	85401.5	71752	162634	179441	66790.8	1.28461	0.000197718	0.00122013	2.51087	1.32819	up
XMW0388	(4aR,8aR)-5,8a-dimethyl-3-propan-2-ylidene-1,2,4,4a,7,8-hexahydronaphthalene	C15H24	6813-21-4	9354.08	7282.78	13092.7	15776.8	11923.1	11987.2	4807.98	4809.19	6305.4	5568.97	4867.34	4951.11	1.31804	0.00283265	0.00853806	2.21708	1.14866	up
XMW0546	(5R,8aR)-5-Propyloctahydroindolizine	C11H21N	120057-35-4	62307.6	73120.8	445541	68772.2	35122.9	31761.2	395544	391963	396469	420944	430885	378738	1.20607	0.00735184	0.0181915	0.296795	-1.75246	down
WMW0065	Isocomene	C9H18O	35854-86-5	55707.5	81034	41748.2	48033	73679.4	69052	343794	298783	434977	365260	336410	463682	1.44812	3.62913e-05	0.000443572	0.164632	-2.60268	down
XMW1072	6,9-Guaiadiene	C10H18O	7643-60-9	220215	256715	162653	184599	240354	226011	1.3253e+06	1.16121e+06	1.78169e+06	1.42413e+06	1.31847e+06	1.76878e+06	1.46541	5.95519e-05	0.000525481	0.146994	-2.76617	down
KMW0467*077	(E)-CinnamAldehyde	C9H8O	14371-10-9	83885.8	77947.5	58697	88819.4	79697.9	61908.9	318422	524366	226886	389643	399538	185132	1.3789	0.00325948	0.00952772	0.220626	-2.18033	down
D263	(E)-sec-Butyl propenyl diSulfur compounds	C7H14S2	24351-71-1	21539.8	37294.5	20308.1	19363.9	15527.5	15881.6	306573	144144	293552	220211	181275	320269	1.44834	0.000628824	0.00268702	0.0886175	-3.49627	down
NMW0437	(E,E)-3,7,11,15-tetramethyl-1,6,10,14-Hexadecatetraen-3-ol	C20H34O	1113-21-9	61187.9	41381.9	81168.4	131500	47593.1	34150.1	132644	104020	169421	192167	144411	173462	1.21464	0.00138609	0.00491599	0.433327	-1.20647	down
NMW0412	(R,1E,5E,9E)-1,5,9-Trimethyl-12-(prop-1-en-2-yl)cyclotetradeca-1,5,9-triene	C20H32	31570-39-5	10509.4	8562.09	14983.5	19933.3	9089.85	5583.98	19111.3	20293.5	31121.1	37281.4	27079.5	34482.6	1.234	0.00144545	0.00509256	0.405398	-1.30259	down
XMW1357	(Z)-Oxacyclopentadec-6-en-2-one	C14H24O2	63958-52-1	20187	14195.1	27623.9	41031.9	14564.5	10714.8	38880.4	33090.5	52322.2	57550.7	47064.4	55138	1.1955	0.0017028	0.00569741	0.451748	-1.14641	down
KMW0198*015	Alpha-phellandrene	C10H16	99-83-2	40392.3	37321.9	27066.6	35084.3	36703.4	37020.8	199641	185008	288052	192306	171377	284231	1.46143	0.000315285	0.00166071	0.161735	-2.6283	down
NMW0397	1,1'-Biphenyl, 4-nitro-	C12H9NO2	92-93-3	39490.7	33821.7	58022.7	151266	27667.6	24183.6	311903	202584	362105	310459	256656	347169	1.35842	1.9522e-05	0.000308783	0.186754	-2.42079	down
KMW0581	1,2,3-trimethoxy-5-(2-propenyl)-Benzene	C12H16O3	487-11-6	12291.5	8948.4	8971.53	9935.23	8675.93	9246.04	2629.33	5624.41	4131.09	4986.8	6110.16	4580.82	1.29601	5.53184e-05	0.000516997	2.06925	1.04911	up
NMW0070	1,2-Propanedione, 1-phenyl-	C9H8O2	579-07-7	222292	400583	255739	190842	182748	180890	3.20815e+06	1.52311e+06	3.07587e+06	2.3277e+06	1.89601e+06	3.35072e+06	1.44707	0.000615665	0.0026414	0.0931696	-3.424	down
XMW0010	1,3,6,10-Cyclotetradecatetraene, 3,7,11-trimethyl-14-(1-methylethyl)-, [S-(E,Z,E,E)]-	C20H32	1898-13-1	18872.6	13304.6	16959	20207.3	11671	11816.4	32526	22814.9	31496.1	36406.9	34957.4	36498.5	1.34782	9.88415e-05	0.000757626	0.47679	-1.06857	down
NMW0395	1,3-BenzenediAmine, 4-methyl-5-nitro-	C7H9N3O2	6629-29-4	4078.27	3211.45	4329.46	6482.42	2611.2	2298.72	12398.5	8431.29	14482.8	13126.9	11592.8	13920.7	1.37568	2.65238e-05	0.000344162	0.311164	-1.68425	down
KMW0223	1,3-Cyclohexadiene, 1-methyl-4-(1-methylethyl)-	C10H16	99-86-5	47100.2	55331.9	32105.4	42633.5	30808.8	30714.2	211574	190186	423767	206610	180977	302007	1.43165	0.00254983	0.00784108	0.157541	-2.6662	down
XMW0021	1,3-Dioxolan-2-one	C3H4O3	96-49-1	37412.1	43228.3	32489	41932.5	42386.7	27587.7	127265	95981.9	115174	117022	117238	126734	1.44885	5.01753e-07	3.91468e-05	0.32175	-1.63599	down
XMW1291	Acorone	C8H16O2	18433-93-7	524713	492308	445541	478620	447274	448436	54210.1	37475.4	44050.8	39063	32390.8	47224.6	1.4734	1.49074e-07	2.31341e-05	11.1507	3.47906	up
WMW0126	1,3-Hexadiene, 3-ethyl-2-methyl-	C9H16	61142-36-7	99807.7	93519.7	88062.6	154769	81209.3	23909	230999	199018	210110	199158	101765	202574	1.02574	0.00256785	0.00787375	0.473299	-1.07917	down
XMW0639	1,4-Methanobenzocyclodecene, 1,2,3,4,4a,5,8,9,12,12a-decahydro-	C15H22	74708-73-9	29663.1	19114.8	27848.1	22860.4	17090.5	25775.7	8310.49	9981.96	10523.7	10540.3	9998.31	9244.71	1.39245	0.000825384	0.0032769	2.42925	1.28051	up
XMW0283	1-(Furan-2-yl)-2-methylpentan-1-one	C10H14O2	1248070-62-3	57821.1	57119.6	53573.2	52233.7	57921	47878	12906.7	26635.2	19834.8	17094.3	33291.3	17854.5	1.35965	1.47078e-05	0.000237107	2.55881	1.35547	up
KMW0454	1-Cyclohexene-1-carboxAldehyde, 4-(1-methylethenyl)-	C10H14O	2111-75-3	169085	148644	158561	140971	143690	145658	37439.3	77504.6	96872.3	60431.6	94481.5	34629.4	1.24137	0.000287182	0.00159147	2.25885	1.17559	up
XMW0722	1-Cyclohexene-1-carboxAldehyde, 5,5-dimethyl-3-oxo-	C9H12O2	56621-35-3	597408	688531	690732	617469	763333	792571	142573	328143	188705	247849	332659	171125	1.37987	1.66853e-06	5.47896e-05	2.94109	1.55635	up
KMW0276	1-Octanol	C8H18O	111-87-5	399494	325372	311240	295115	354338	351319	99349.8	227154	97118.5	106440	245768	94039.8	1.269	0.000439425	0.00214472	2.34159	1.22749	up
XMW1051	1-Phenyl-3-methyl-3-morpholylpentyne	C16H21NO	181814-57-3	55650	46823.1	84962	152102	38347.7	36177.8	326676	206424	384047	323444	263168	358040	1.36419	4.09309e-05	0.000444393	0.222399	-2.16878	down
KMW0726	1-Tetradecanol	C14H30O	112-72-1	21997.9	16721.6	34949	37968.6	31214.6	30957.4	10718.5	10669.3	11072.3	16115.3	14183.6	15190.3	1.25454	0.00363103	0.0103577	2.22977	1.1569	up
WMW0122	1-Undecyn-4-ol	C11H20O	22127-86-2	488723	478170	267150	442464	378338	330201	204531	151864	152715	49386.3	200819	140589	1.20861	0.000320927	0.00167386	2.65034	1.40618	up
NMW0061	1-methyl-2-nitro-Benzene	C7H7NO2	88-72-2	160431	106868	36640.8	211819	96975	90441.5	18711.8	8995.55	5087.12	10898.1	11888	4356.73	1.35931	0.00749097	0.0184074	11.7318	3.55236	up
D383	11-Hexadecen-1-ol, acetate, (Z)-	C18H34O2	34010-21-4	8295.98	6451.96	13155.7	19179.3	6731.52	4643.15	18239	15580.7	25105.8	29094.5	23479	28289.7	1.20508	0.00151831	0.00526215	0.418185	-1.25779	down
XMW0756	13-Octadecenal, (Z)-	C18H34O	58594-45-9	37031.3	28174.5	53420.6	86670.2	31045.3	22762.6	88118.3	69877.2	106065	110256	97545.2	113678	1.22341	0.00130783	0.00466956	0.442506	-1.17623	down
KMW0210	Cis-6-nonen-1-ol	C15H24	13744-15-5	39637.7	33782.7	31050.1	32570.9	31930.7	34374	3428.7	3398.22	4943.03	3330.12	3074.26	4053.57	1.47134	9.77331e-07	4.95181e-05	9.14824	3.19349	up
XMW0195	(E)-gamma-bisabolene	C15H26	28580-43-0	42761.9	35612	33310.1	45755.6	44243	42647.8	290862	267507	327560	352904	303683	282652	1.47847	3.34364e-06	8.76043e-05	0.133867	-2.90112	down
NMW0462*123	1H-Purine-2,6-dione, 3,7-dihydro-3-methyl-	C6H6N4O2	1076-22-8	5323.57	6481.15	5057.99	6905.3	7213.3	2746.37	15910.5	13321.7	21296	29974	22276.9	24282.6	1.36412	0.000978281	0.00374421	0.265443	-1.91353	down
XMW1052	2(1H)-Pyridinone, 1-cyclohexyl-3,4,5,6-tetramethyl-	C15H23NO	82754-44-7	7691.95	5650.5	6631.1	9503.07	4698	4518.11	13718.4	10421.7	16571.8	17618.9	16808.8	16819.5	1.34809	0.00011785	0.000889311	0.42076	-1.24893	down
XMW1087	2(3H)-Furanone, 5-(acetyloxy)dihydro-5-methyl-	C7H10O4	57681-51-3	51489.3	49921.1	46951.7	63083.3	39088	66119.4	161285	109561	186986	177797	165921	108479	1.40221	0.00055031	0.00249162	0.347959	-1.52301	down
XMW0174	2,2'-Ethylidenebis(5-methylfuran)	C12H14O2	3209-79-8	8248.69	15434.4	18574.4	18023.2	13615.9	16779.9	8048.81	6727.18	8129.3	7515.85	6390.42	7353.95	1.26896	0.00375801	0.0106344	2.05311	1.03781	up
XMW1314*101	2,3,5-Trimethyl-6-ethylpyrazine	C9H14N2	17398-16-2	2.62755e+06	2.15357e+06	1.98794e+06	2.3502e+06	1.67994e+06	1.75243e+06	159520	810668	115554	595181	828685	101525	1.24107	1.09733e-05	0.000203818	4.80697	2.26513	up
XMW1131	2,5-Furandione, 3-methyl-4-propyl-	C8H10O3	16493-20-2	10063.1	38475.5	6369.33	8869.97	32800.1	5920.02	35977.8	32326	38396.4	42458	35974.7	36448.6	1.02787	0.0195783	0.0404491	0.462576	-1.11224	down
XMW0492	2,5-Pyrrolidinedione, 1-ethyl-	C6H9NO2	2314-78-5	70892.3	69479.3	57037.5	50718.5	40152.6	38632.1	248662	188695	261128	84899.9	241189	215117	1.33421	0.00188376	0.00620534	0.263704	-1.92301	down
NMW0419*123	2,6-Dihydroxy-7-methylpurine	C6H6N4O2	552-62-5	5323.57	6481.15	5057.99	6905.3	7213.3	2746.37	15910.5	13321.7	21296	29974	22276.9	24282.6	1.36412	0.000978281	0.00374421	0.265443	-1.91353	down
NMW0067*034	2,6-Xylidine	C8H11N	87-62-7	765846	594278	364690	928519	538341	522838	201758	84175.5	23098.5	95910.4	115989	25673.3	1.2989	0.000793435	0.00317374	6.79562	2.76461	up
D365	2-Acetyl-3-ethylpyrazine	C8H10N2O	32974-92-8	1.98523e+06	1.63329e+06	1.89208e+06	1.77022e+06	1.25991e+06	1.31725e+06	131701	588581	93855.2	453424	625652	93540.1	1.26333	1.1302e-05	0.000203818	4.96186	2.31088	up
XMW1246	2-Butenoic acid, hexyl ester	C10H18O2	19089-92-0	82988	115778	61691.8	66560.5	105931	96829.5	440562	382815	543274	460054	413942	591666	1.44347	3.79395e-05	0.000444393	0.187048	-2.41852	down
KMW0428*107	2-Cyclohexen-1-one, 3-methyl-6-(1-methylethyl)-	C10H16O	89-81-6	524713	492308	445541	478620	447274	448436	74083.2	112804	169460	87678.6	126536	126492	1.42769	3.97707e-09	2.1158e-06	4.06983	2.02497	up
WMW0103	2-Cyclopentylethanol	C7H14O	766-00-7	1.06625e+06	840164	1.05456e+06	750402	585894	1.11296e+06	3.08753e+06	1.49588e+06	2.13139e+06	1.72418e+06	1.51087e+06	2.15212e+06	1.2826	0.0046581	0.0127409	0.447054	-1.16148	down
NMW0345	2-Dibenzofuranol	C12H8O2	86-77-1	113779	73256.5	89788.2	99609.1	79276.9	76102.6	36354.6	48546.1	44745.3	48915.6	45889.2	40262.5	1.37765	0.000582999	0.00255463	2.00901	1.00649	up
KMW0174	2-FurancarboxAldehyde, 5-methyl-	C6H6O2	620-02-0	243388	272596	122778	302593	152632	161000	657124	412631	505824	528660	621953	756695	1.3365	0.000197096	0.00122013	0.360329	-1.47261	down
KMW0188	2-Methyl-1,3-dithiacyclopentane	C4H8S2	5616-51-3	54676	50430.1	30791.2	55331.8	46330.2	50703.3	84775.4	82277.4	117094	117461	100880	104642	1.36346	7.24144e-05	0.000597278	0.474795	-1.07462	down
NMW0461	2-Propen-1-one, 1-(2-hydroxyphenyl)-3-phenyl-	C15H12O2	1214-47-7	12445.6	11975	11843.1	10288.6	11608.3	11130	23180	19621.4	89937.8	45517.4	30683.4	106211	1.23723	0.0412026	0.0741786	0.219865	-2.18531	down
WMW0069*077	2-Propenal, 3-phenyl-	C9H8O	104-55-2	83885.8	77947.5	58697	88819.4	79697.9	61908.9	318422	524366	226886	389643	399538	185132	1.3789	0.00325948	0.00952772	0.220626	-2.18033	down
NMW0394	2-Propenoic Acid, 3-(4-hydroxy-3-methoxyphenyl)-	C10H10O4	1135-24-6	10402.2	10390.2	15874.8	20570.1	7956.75	6932.37	40825	33840.3	45068.8	45514.6	43005.2	42593.3	1.38627	1.04501e-06	5.02605e-05	0.287531	-1.79821	down
KMW0574	2-Propenoic acid, 3-phenyl-, ethyl ester	C11H12O2	103-36-6	47015.8	41212.5	33622.6	42443.9	35767.7	29289.9	75956.3	53116	204107	113480	79168	110769	1.25502	0.0256695	0.0502065	0.360279	-1.47281	down
KMW0686	2-Propenoic acid, 3-phenyl-, ethyl ester, (E)-	C11H12O2	4192-77-2	43613.2	39286.1	34221.8	37417.9	36258.5	34247	103151	106575	204107	197449	107074	151265	1.41966	0.00240435	0.00750215	0.258785	-1.95018	down
XMW1348	2-Tridecanone	C13H26O	593-08-8	26128.7	161823	17548.3	13161.1	10379.4	11292.7	90330.8	106298	104213	114891	108092	93099.4	1.11202	0.0500304	0.0874094	0.389567	-1.36006	down
KMW0474	2-Undecanone	C11H22O	112-12-9	184933	99705.1	153316	148197	101790	112266	64427.5	63351.8	64898.1	67659.2	71909.6	47624.7	1.30618	0.00339002	0.00988214	2.10652	1.07486	up
D303	2H-Pyran-2-one, tetrahydro-6-nonyl-	C14H26O2	2721-22-4	13666.6	10943.8	16543.6	19924	9413.1	9199.62	36627.8	25211.3	39649.6	35890.6	39703.5	41815.6	1.37652	2.64906e-05	0.000344162	0.364053	-1.45778	down
XMW0511	3,7,11,15-Tetramethyl-2-hexadecen-1-ol	C20H40O	102608-53-7	104730	59698.4	188246	208021	67555.7	39950.2	398056	347831	560924	795924	559512	661278	1.326	0.000602951	0.00261853	0.201052	-2.31436	down
XMW1022	3,7-Cyclodecadien-1-one, 3,7-dimethyl-10-(1-methylethylidene)-, (E,E)-	C15H22O	6902-91-6	33651.2	25170.6	25650.9	28363.2	23508.6	21279.3	7031.09	6587.95	7863.36	11084	7519	8512.21	1.4241	4.8972e-05	0.000486974	3.24345	1.69753	up
KMW0220*015	3-Carene	C10H16	13466-78-9	40392.3	37321.9	27066.6	35084.3	36703.4	37020.8	199641	185008	288052	192306	171377	284231	1.46143	0.000315285	0.00166071	0.161735	-2.6283	down
KMW0664	3-Cyclohexen-1-ol, 1-(1,5-dimethyl-4-hexenyl)-4-methyl-	C15H26O	15352-77-9	51245.6	31725.6	28233.9	20642.9	34399.4	22682.9	8467.39	10742.4	11796.7	19742.8	19592.4	13803.2	1.18762	0.00953573	0.0223974	2.2453	1.16691	up
KMW0588	3-Cyclohexene-1-ethanol, .beta.,4-dimethyl-	C10H18O	18479-68-0	27580.1	27402	20308.9	29038.2	23187	25599.7	8807.82	8056.98	6029.42	7860.58	5883.01	8093.56	1.44704	9.13791e-06	0.000183448	3.42301	1.77527	up
D356	3-Methoxy-5-methylphenol	C8H10O2	3209-13-0	3089.12	4225.99	2295.35	4034.53	2624.53	4188.41	10247.1	8622.49	10187.8	9518.93	8998.39	9872.19	1.41669	1.27891e-07	2.31341e-05	0.356119	-1.48957	down
NMW0400	3-Pyridinecarboxamide, 1,6-dihydro-1-methyl-6-oxo-	C7H8N2O2	701-44-0	10082	8166.8	11549	15044.9	6605.97	6489.57	27233.7	15114.3	26964.7	25885.3	20506.6	24612.9	1.31814	0.000258192	0.00146126	0.412908	-1.27611	down
D311	3-p-Menthen-7-al	C10H16O	27841-22-1	194341	167973	39678.7	212173	142611	154963	33717.5	21652.8	24498.2	27840.3	25131.4	24447.3	1.31994	0.00377247	0.010647	5.79665	2.53522	up
XMW1003	4,4-Dimethyl-1,2,3,4-tetrahydro-.gamma.-carboline	C13H16N2	22315-87-3	13661.5	12055.5	21339.8	55696.8	10163.4	9035.57	114304	73774.7	131711	112500	92851.6	127759	1.35754	2.17085e-05	0.000318632	0.186786	-2.42054	down
XMW0939	4-Hexen-1-ol, 5-methyl-2-(1-methylethenyl)-, acetate	C12H20O2	25905-14-0	11699.6	11321	20607	14246.6	9091.15	15607.5	32524.9	19435.3	36660.2	38470.5	102088	105345	1.20662	0.0413559	0.0743289	0.246837	-2.01837	down
KMW0473	4-Isopropylcyclohexa-1,3-dienecarbAldehyde	C10H14O	1197-15-5	701192	904632	372515	697682	490549	502882	233449	169259	167548	217232	164184	147039	1.37237	0.00249664	0.00772216	3.33978	1.73975	up
D424	5-Cyclohexadecen-1-one	C16H28O	37609-25-9	52264.5	43143.2	68600.8	105786	37324.7	33386.4	208054	137926	237758	211249	188898	232852	1.37333	2.13869e-05	0.000318632	0.279851	-1.83727	down
D428	6-Methyl-2-(4-methylcyclohex-3-en-1-yl)hepta-1,5-dien-4-ol	C15H24O	38142-56-2	29936.4	23109.6	24030.3	30892	21601.3	22363.1	12332.1	12200.5	8719.95	13841.8	12819.9	8155.35	1.36097	8.02932e-05	0.000647212	2.23202	1.15835	up
XMW0840	6-Methyl-2-(piperidin-1-ylmethyl)-4-pyrimidinylAmine	C11H18N4	112860-60-3	14283.4	11399.3	15985.3	18637.4	8999.21	9139.88	36977.3	30034.7	49815.3	48980.5	36105.8	49677.4	1.39726	0.000145169	0.00100523	0.311794	-1.68134	down
XMW0133	6-Methyl-6-(5-methylfuran-2-yl)heptan-2-one	C13H20O2	50464-95-4	84028.7	73073.7	67969.8	73305.2	68614.7	68191.4	201410	120312	225942	190062	143809	193388	1.4094	0.00102137	0.00388121	0.404851	-1.30454	down
XMW1083	1,3,5-Triazaadamantan-7-ol	C10H20O2	29210-77-3	508386	428127	417470	518846	432290	526564	50879.9	48124.4	49823.8	52972	54532.6	87594.6	1.46154	1.66129e-06	5.47896e-05	8.23338	3.04148	up
D349	8-Cyclohexadecen-1-one	C16H28O	3100-36-5	27165.4	15181.3	61443	60236.2	15915.6	10960.7	106080	77251.2	139642	192738	135387	174559	1.277	0.000771679	0.00315643	0.231212	-2.11271	down
WMW0182*073	9,12,15-Octadecatrienoic acid, methyl ester	C19H32O2	7361-80-0	154032	89625.8	142378	154979	73178.2	58733.8	372411	392077	628862	759444	597713	648740	1.39492	0.000491128	0.00229285	0.197963	-2.33669	down
XMW0513*073	9,12,15-Octadecatrienoic acid, methyl ester, (Z,Z,Z)-	C19H32O2	301-00-8	154032	89625.8	142378	154979	73178.2	58733.8	372411	392077	628862	759444	597713	648740	1.39492	0.000491128	0.00229285	0.197963	-2.33669	down
XMW0758	9,12-Octadecadienoic acid (Z,Z)-, methyl ester	C19H34O2	112-63-0	111376	53931.5	147051	173255	54331.6	59925.7	424905	362240	576756	817973	592002	637570	1.38433	0.000504726	0.00233491	0.17584	-2.50766	down
XMW0668	9-Hexadecenoic acid, methyl ester, (Z)-	C17H32O2	1120-25-8	82620.5	68137.8	114508	186454	59061.4	52402.3	377457	247596	440566	374829	340116	419168	1.37086	2.20261e-05	0.000318632	0.256024	-1.96565	down
WMW0139*074	9-Octadecenoic Acid	C18H34O2	2027-47-6	15873.1	9194	14848.7	19682.8	9029.57	7152.82	47602.5	40100.9	60787.5	88016.1	67640.4	73074.2	1.40223	0.000574664	0.00254246	0.200893	-2.3155	down
NMW0485	9-Octadecynoic Acid	C18H32O2	506-24-1	22869.8	13304.3	31670.1	32550.5	18633.7	10303.1	33427	42611.3	53310.7	110332	74877.1	72493.8	1.21196	0.0110431	0.0254879	0.334146	-1.58145	down
KMW0437	Acetic acid, 2-phenylethyl ester	C10H12O2	103-45-7	203279	218965	185351	224167	152421	164807	658195	478183	623708	598689	478713	514321	1.4481	2.55007e-05	0.000343453	0.342797	-1.54457	down
NMW0068	Acetic acid, 4-methylphenyl ester	C9H10O2	140-39-6	1.63989e+07	1.04486e+07	3.10093e+06	2.13301e+07	7.81608e+06	8.96069e+06	1.34751e+06	466804	313260	625340	998661	38588.9	1.27708	0.00993346	0.0230769	17.9558	4.16638	up
NMW0025	Acetic acid, phenyl ester	C8H8O2	122-79-2	524713	492308	445541	478620	447274	448436	50192.6	391963	106866	71992.3	62707	108264	1.28669	0.00100063	0.00381604	3.582	1.84077	up
XMW0724	Albene	C12H18	38451-64-8	322363	340530	160525	400493	170271	207575	34812.6	25936.6	27182.3	25597.7	37319.1	26033.3	1.42896	0.00214333	0.00688973	9.05554	3.1788	up
NMW0027	BenzAldehyde, 3-methyl-	C8H8O	620-23-5	77569.9	69301.9	45333.1	40813.3	68058.1	44754.3	340661	263117	524788	349518	306743	523720	1.4342	0.000745662	0.00308318	0.149804	-2.73885	down
NMW0066*034	BenzenAmine, 2,4-dimethyl-	C8H11N	95-68-1	765846	594278	364690	928519	538341	522838	201758	84175.5	23098.5	95910.4	115989	25673.3	1.2989	0.000793435	0.00317374	6.79562	2.76461	up
XMW0715	BenzenAmine, 4-ethoxy-	C8H11NO	156-43-4	167028	189207	65394.2	167931	100855	93548.7	38763.3	29081.1	24834	36683.9	23637.8	22978.3	1.36023	0.00410169	0.0114546	4.45488	2.15539	up
XMW0447*021	Benzene, (2-methyl-1-propenyl)-	C10H12	768-49-0	5516.39	4808.5	4357.79	4999.07	4831.09	7319.56	18933	15582.8	57205	18205.1	12791.6	20737.8	1.32832	0.0400345	0.0729395	0.221897	-2.17204	down
XMW0011*094	Benzene, 1,4-diethyl-	C10H14	105-05-5	35964.4	25663.6	23167	19129.7	32166.8	16132.1	228565	137820	319891	234792	180612	311432	1.44102	0.000747613	0.00308318	0.107722	-3.21461	down
NMW0192	Benzene, 1-methoxy-4-nitro-	C7H7NO3	100-17-4	13405.3	11216.9	10357.4	11603.3	58922	55687.3	7146.09	6047.92	7766.62	7328.11	6070.21	6199.27	1.06232	0.0914971	0.144655	3.97434	1.99071	up
XMW0126*016	Benzene, 1-methyl-3-(1-methylethyl)-	C10H14	535-77-3	74312.7	72300.2	55712.3	186202	53281.5	53512	586289	413196	821118	592509	465522	814520	1.42137	0.000364079	0.00186241	0.134119	-2.89842	down
NMW0117	Benzene, 2,4-pentadiynyl-	C11H8	41268-41-1	165147	196102	65359.2	170573	110621	92608.1	48545.9	37386.3	72107	33210.2	46026.8	40145.3	1.23821	0.00764785	0.0186822	2.88518	1.52866	up
XMW0928	1-(4-Methylphenyl)ethanol	C9H12O	536-50-5	67645.7	77116.2	48401.4	56967.1	76628.5	74806.3	420670	363460	509149	427284	387189	562085	1.46274	5.01992e-05	0.000490018	0.150408	-2.73305	down
KMW0450	Benzenemethanol, 4-methoxy-	C8H10O2	105-13-5	1.4689e+06	2.03586e+06	460511	1.33099e+06	922812	741595	169610	97765.2	36605.7	78964	108313	18464.5	1.35413	0.00549954	0.0144839	13.6558	3.77144	up
KMW0557	Benzoic acid, 2-hydroxy-, ethyl ester	C9H10O3	118-61-6	100832	98888.2	87851	88718.6	86029.7	77486.2	306103	225108	365070	294231	268231	392572	1.45238	0.000290585	0.00160198	0.291579	-1.77804	down
D150	Benzyl cinnamate	C16H14O2	103-41-3	44721.4	27136.1	42977.6	53462.8	27495.6	19228.6	136473	116254	181737	263406	179177	181493	1.40248	0.000745933	0.00308318	0.203131	-2.29952	down
D276	Bicyclo[3.1.0]hex-3-en-2-one, 4-methyl-1-(1-methylethyl)-	C10H14O	24545-81-1	1.38825e+06	1.04743e+06	421289	1.81186e+06	643474	753427	336007	210191	201127	191304	222670	51359.8	1.23158	0.0115619	0.0260454	5.00201	2.32251	up
WMW0204	Bicyclo[3.1.0]hexan-3-ol, 4-methylene-1-(1-methylethyl)-, acetate	C12H18O2	3536-54-7	210741	246961	74179.8	221958	157668	144731	45529.1	30973.9	25959	38317.8	31514.4	23296.8	1.37692	0.00243987	0.00759069	5.40024	2.43302	up
NMW0793	Butanoic Acid, 3-hydroxy-3-methyl-	C5H10O3	625-08-1	30039.8	27864.4	21147.8	22757.1	27538.4	27352.3	168796	54554.9	206247	111126	61885.9	210424	1.32997	0.0120199	0.0267556	0.192734	-2.37531	down
STTG001	Butanoic acid, 2-methyl-, methyl ester	C6H12O2	868-57-5	524713	492308	445541	478620	447274	448436	37372.2	391963	53942.6	34548.4	40411.5	41781.5	1.30565	0.00110645	0.00403421	4.728	2.24123	up
KMW0366	(±)-Artemisia alcohol	C10H18O2	16491-36-4	22178.7	22197.9	15637.5	16776.5	18880.7	16838.8	103057	87878.6	131066	108822	99356.6	130960	1.46814	3.89697e-05	0.000444393	0.170176	-2.5549	down
XMW1195	Butanoic acid, 3-methyl-3-nitroso-, methyl ester	C6H11NO3	49680-44-6	7464.05	492308	19796.1	5773.4	9658.36	21738.8	395544	391963	396469	420944	430885	378738	1.19534	0.0115129	0.0260078	0.230577	-2.11668	down
XMW1444*107	Carvenone	C10H16O	499-74-1	524713	492308	445541	478620	447274	448436	74083.2	112804	169460	87678.6	126536	126492	1.42769	3.97707e-09	2.1158e-06	4.06983	2.02497	up
D282	Citronellyl tiglate	C15H26O2	24717-85-9	9642.97	18492.8	14090.9	49828.1	10578.1	11844.1	16820.3	55942.6	41571.9	33125.4	52888.8	57311.7	1.02481	0.0244785	0.0488652	0.444293	-1.17042	down
NMW0322	Coniferyl aldehyde	C10H10O3	458-36-6	17765.3	10406.3	52033.5	55783.7	46087.8	11224.5	6167.9	6744.5	7121.89	8881.83	7365.23	6761.24	1.1488	0.0344781	0.0642463	4.49093	2.16701	up
NMW0428	Cyclizine	C18H22N2	82-92-8	8821.79	7208.85	14195.9	18392.6	7288.98	4882.78	19894.9	21037.9	27899.7	36355.4	25579.8	30625.6	1.26193	0.000491324	0.00229285	0.376663	-1.40865	down
XMW1036	Cyclobuta[1,2:3,4]dicyclooctene, 1,2,5,6,6a,6b,7,8,11,12,12a,12b-dodecahydro-, (6a.alpha.,6b.beta.,12a.alpha.,12b.beta.)-	C16H24	61277-44-9	35840.9	26299.4	27823.4	29698.7	24718.1	23965.6	6938.09	7448.42	7939.67	11010.8	8343.1	8946.86	1.43662	3.98859e-05	0.000444393	3.32523	1.73345	up
KMW0392*095	(+)-Neoisomenthol	C10H20O	491-02-1	362456	409929	265330	304265	375803	347837	2.07035e+06	1.79915e+06	2.60202e+06	2.19296e+06	1.97613e+06	2.80488e+06	1.4668	5.78679e-05	0.000517407	0.153629	-2.70247	down
XMW0954	Cyclopropanecarboxylic Acid, 2,2-dimethyl-3-(2-methyl-1-propenyl)-, (1R-trans)-	C10H16O2	4638-92-0	446123	511585	111956	478519	361560	296386	103875	72132.2	80326.3	85001	79897.3	59022.2	1.30201	0.00491942	0.0132513	4.59367	2.19965	up
XMW0620	Dimethyl phthalate	C10H10O4	131-11-3	189223	120416	118357	177091	118448	145765	50623.9	53013.3	63504.1	61855	52332.5	53438.7	1.39947	0.000833196	0.00328341	2.59673	1.37669	up
KMW0719	Eicosane	C20H42	112-95-8	60033.4	46157.9	86125.4	137359	52515.3	40892.7	137847	109799	165586	171198	150362	180437	1.22391	0.00147494	0.00516228	0.462271	-1.11319	down
XMW1137	Ethanone, 1-(1,3-dimethyl-3-cyclohexen-1-yl)-	C10H16O	51733-68-7	189941	167904	124359	212173	142441	154872	33717.5	21652.8	24498.2	27840.3	25131.4	24447.3	1.45448	0.000107926	0.000820234	6.30495	2.65649	up
WMW0195	Ethyl 9-hexadecenoate	C18H34O2	54546-22-4	63174.6	49949.1	97357.7	160903	57516.6	40701.8	158111	127429	192848	199055	176808	207879	1.21563	0.00165106	0.00559467	0.442133	-1.17745	down
XMW1321	Furan, 2-(1,2-diethoxyethyl)-	C10H16O3	14133-54-1	602519	574576	584982	512459	668520	661428	115210	265440	146890	205925	264557	137562	1.39309	5.15089e-07	3.91468e-05	3.17412	1.66636	up
XMW1371	Heptadecanoic acid, ethyl ester	C19H38O2	14010-23-2	3787.6	1343.25	10951.9	13417.4	8453.85	5814.19	17375.7	14823.7	21225.4	30157	23668.9	26266.9	1.14115	0.000575877	0.00254246	0.327809	-1.60907	down
KMW0709	Hexadecanoic acid, ethyl ester	C18H36O2	628-97-7	541665	431479	924300	1.00901e+06	481533	348963	982912	1.17628e+06	1.21271e+06	1.29393e+06	1.63566e+06	1.94685e+06	1.20564	0.00234639	0.00738628	0.453054	-1.14224	down
XMW0017	Hexadecanoic acid, methyl ester	C17H34O2	112-39-0	466142	388503	717468	1.22684e+06	347536	302839	2.53176e+06	1.64922e+06	3.00911e+06	2.5172e+06	2.0632e+06	2.88206e+06	1.36255	4.50097e-05	0.000460484	0.235408	-2.08676	down
KMW0229	Hexanoic acid isopropyl ester	C9H18O2	2311-46-8	524713	492308	445541	478620	447274	448436	23083.2	19358.5	27582	32732.6	33391.9	20945	1.47116	1.93558e-07	2.57432e-05	18.0587	4.17462	up
D222	Hexanoic acid, 3-methyl-2-butenyl ester	C11H20O2	76649-22-4	107947	84486.4	80234.7	99880.2	80731.1	77393.3	41142.9	42372.1	44262	46094.4	50747.4	40252	1.41132	0.000170261	0.0011252	2.00352	1.00253	up
KMW0144	Hexanoic acid, methyl ester	C7H14O2	106-70-7	32116.1	42919.8	24880.4	37878.9	31824.3	31275.1	166869	87224.7	133746	115208	105231	145548	1.43238	0.000407363	0.0020254	0.2665	-1.90779	down
NMW0170	Hydrocoumarin	C9H8O2	119-84-6	89032.7	73840.2	77107.8	94381.2	72790.9	71105.9	33721.5	34179.3	42956	44076.8	37230.5	34551.9	1.41169	2.37637e-05	0.000324409	2.10951	1.0769	up
XMW0895*021	Indan, 1-methyl-	C10H12	767-58-8	5516.39	4808.5	4357.79	4999.07	4831.09	7319.56	18933	15582.8	57205	18205.1	12791.6	20737.8	1.32832	0.0400345	0.0729395	0.221897	-2.17204	down
XMW0770	Indane	C9H10	496-11-7	14645.4	15060.5	14672.7	11006.2	10847.1	12442.2	77701	55975.3	107034	78883.8	62187.5	106742	1.45564	0.000544751	0.00248507	0.161045	-2.63447	down
KMW0472	Indole	C8H7N	120-72-9	928934	381286	398554	498080	445673	425799	81439	124835	121642	155421	126337	112313	1.39237	0.00547259	0.0144487	4.26369	2.0921	up
NMW0401	Indoleacetic Acid	C10H9NO2	87-51-4	12100.7	10999.7	18606.4	33237.3	8566.45	8452.41	70861.6	44287.1	82510.5	71224.6	57656	78044.2	1.36732	4.28807e-05	0.000451821	0.227303	-2.13731	down
XMW0918	Isocyclocitral	C10H16O	1335-66-6	59412	56001.7	52245.8	55823	55337.3	52647.8	23188.6	35790.5	29347	24109.7	25767.8	27303.9	1.4302	1.3875e-06	5.15996e-05	2.00273	1.00197	up
WMW0041	Isopinocarveol	C10H16O	6712-79-4	63707.2	48208.6	46245.5	52561	48244.6	56850.2	216323	187001	252819	229157	206298	286124	1.46954	4.45516e-05	0.000460223	0.229232	-2.12512	down
KMW0716	Isopropyl palmitate	C19H38O2	142-91-6	18574.4	11117.8	20748.2	35498.3	17084.9	8869.8	35097.6	29116.6	43637.2	46409.8	40179.9	41491.1	1.18572	0.0016709	0.00564394	0.474261	-1.07625	down
KMW0360*095	Levomenthol	C10H20O	2216-51-5	362456	409929	265330	304265	375803	347837	2.07035e+06	1.79915e+06	2.60202e+06	2.19296e+06	1.97613e+06	2.80488e+06	1.4668	5.78679e-05	0.000517407	0.153629	-2.70247	down
NMW0386	Lidocaine	C14H22N2O	137-58-6	7661.37	5840.02	8180.9	12812	5697.68	5216.48	26073.6	16885.6	30255.8	26341.6	22552.2	29003.4	1.39443	5.77106e-05	0.000517407	0.300495	-1.73459	down
NMW0116	Memantine	C12H21N	19982-08-2	1.40618e+06	1.97898e+06	395149	1.64076e+06	1.16739e+06	754302	146012	92042	37343.3	79923.4	99692.4	22120.2	1.36939	0.00469156	0.0127995	15.3893	3.94386	up
XMW1398	Methyl 5-hydroxynicotinate	C7H7NO3	30766-22-4	918920	1.16201e+06	241050	703803	479235	397055	86293.5	49181.2	20227.7	45595.9	54114.3	10838.4	1.3593	0.00765548	0.0186822	14.6556	3.87338	up
KMW0724	Methyl stearate	C19H38O2	112-61-8	15029.1	10663.4	14557.9	64649.2	10441.8	7042.58	152517	31710.1	191909	242608	190331	222248	1.29846	0.00344427	0.00995844	0.118667	-3.07501	down
KMW0654	Methyl tetradecanoate	C15H30O2	124-10-7	62607.2	56135.7	61860.9	133121	41085.8	47615.5	185609	204853	248162	224833	196161	194883	1.3719	1.37419e-05	0.000224945	0.320786	-1.64032	down
NMW0478	Mono(2-ethylhexyl) phthalate	C16H22O4	4376-20-9	33592.7	19992.8	36233.5	41563.9	16564.7	13904.7	100708	91905.7	144130	212168	149771	171482	1.3881	0.000963769	0.00372891	0.186002	-2.42661	down
XMW0797*083	Naphthalene, 1,2,4a,5,6,8a-hexahydro-4,7-dimethyl-1-(1-methylethyl)-,[1R-(1.alpha.,4a.alpha.,8a.alpha.)]-	C15H24	17627-24-6	238498	214946	201107	209332	202162	189545	631287	378177	720061	594040	452211	615310	1.42071	0.000877381	0.00343211	0.370262	-1.43338	down
XMW1342	Naphthalene, 1,4-dimethyl-	C12H12	571-58-4	96973	76455.9	76121	82690.7	391382	372169	47600.2	37320.8	53015.5	50824.3	42365.5	44203.3	1.0921	0.0824465	0.133697	3.97993	1.99274	up
KMW0412	Nonanoic acid, methyl ester	C10H20O2	1731-84-6	158997	174215	160827	168005	163483	114344	68300.8	61405.3	110214	76786.2	68577.8	65785.1	1.34224	3.66864e-05	0.000443572	2.08365	1.05912	up
KMW0721	Octadecanal	C18H36O	638-66-4	12958.3	19638.9	27439.8	29131.6	14553.8	8979.88	43642.9	34418.9	60143.9	62036	47074.4	57529.1	1.27856	0.000241065	0.0014093	0.369703	-1.43556	down
D377	Octadecane, 1-chloro-	C18H37Cl	3386-33-2	16326.5	14414.9	17386.8	20498.4	14098.1	11839.1	32985.6	26319	40768.4	55431.3	42636.1	50405.9	1.37339	0.00152397	0.00526464	0.380468	-1.39415	down
KMW0390	Octanoic acid, ethyl ester	C10H20O2	106-32-1	114754	112317	106952	119051	85489.2	101321	244018	190248	209338	214005	206610	229898	1.44513	1.32533e-06	5.15996e-05	0.494456	-1.01609	down
XMW0587	Octanoic acid-tert butyl ester	C12H24O2	5457-66-9	15129.3	11546.9	11852.5	13272.8	12323	11601.9	4958.65	5447.02	4900.12	6692.72	5850.73	4794.52	1.4351	5.36057e-06	0.000116401	2.31978	1.21399	up
KMW0723*074	Oleic Acid	C18H34O2	112-80-1	15873.1	9194	14848.7	19682.8	9029.57	7152.82	47602.5	40100.9	60787.5	88016.1	67640.4	73074.2	1.40223	0.000574664	0.00254246	0.200893	-2.3155	down
NMW0165	Orcinol	C7H8O2	504-15-4	13205.9	12463	11745.8	16904.9	12816.8	14867.6	27243.6	26911	33287.3	28472.9	29157.6	25995.7	1.4406	1.10622e-06	5.02605e-05	0.479364	-1.06081	down
NMW0410	Orphenadrine	C18H23NO	83-98-7	8768.29	5608.57	7106.7	10452.6	7804.32	3717.28	21018.4	13962	24542.8	20736.6	19942.8	23274.4	1.34659	4.98823e-05	0.000490018	0.351951	-1.50656	down
XMW0246	OxiranecarboxAldehyde, 3-methyl-3-(4-methyl-3-pentenyl)-	C10H16O2	16996-12-6	331640	255602	280862	292842	319061	309744	146937	136078	165714	163850	131912	147352	1.43523	4.65247e-06	0.000106567	2.0068	1.0049	up
D224	Oxybenzone	C14H12O3	131-57-7	129283	110464	202500	354671	96089.8	83205.1	732106	470259	841058	720221	599715	813146	1.36001	3.09891e-05	0.0003834	0.233739	-2.09703	down
XMW0842	Palustrol (Ledum)	C15H26O	5986-49-2	48128.7	42270.2	39118.4	45645.4	23753.9	39306.6	18316.7	18650.6	19431.5	22794.4	20943.8	18088.8	1.30271	0.0019146	0.00628744	2.01498	1.01077	up
XMW0753	Pentadecanoic acid, methyl ester	C16H32O2	7132-64-1	24080.4	22602	29313.6	49642.6	19384.8	19785.1	76569.5	57561.9	102341	93345.4	74856.9	84610.8	1.37137	7.03143e-05	0.000584488	0.336835	-1.56989	down
XMW0047	Phenol, 2-(1-methylpropyl)-	C10H14O	89-72-5	60573.4	43755.5	70313.6	44437.3	41026.3	72076.4	21910	20065.6	16469.7	26794.1	16342.3	38319.2	1.26523	0.00129754	0.00464842	2.37441	1.24757	up
KMW0710	Phenol, 2-methoxy-4-(1-propenyl)-	C10H12O2	97-54-1	97940.3	80373.4	80621.2	89431.8	79314.5	66012.8	36132.4	37495.2	45533.5	44308.2	37646	37088.4	1.4145	6.7411e-05	0.000564766	2.07257	1.05142	up
KMW0271	Phenol, 3-methyl-	C7H8O	108-39-4	135044	118195	182338	131457	152940	161656	118557	86467.6	99738.2	46137.3	62152.1	16809.6	1.02298	0.00272291	0.00823061	2.05096	1.0363	up
KMW0469	Phenol, 4-ethyl-2-methoxy-	C9H12O2	2785-89-9	1.85115e+07	2.31272e+07	4.97033e+06	1.34301e+07	9.40101e+06	7.77618e+06	1.80637e+06	1.03466e+06	376878	983731	1.14098e+06	213250	1.3505	0.00801703	0.0194752	13.8982	3.79682	up
XMW0615*046	Phenol, m-tert-butyl-	C10H14O	585-34-2	179453	256224	75902.2	184967	205605	119349	57327.8	41386.8	33831.9	48410.9	41579.8	27087.8	1.34052	0.00400191	0.0112053	4.09213	2.03285	up
NMW0120*046	Phenol, p-tert-butyl-	C10H14O	98-54-4	179453	256224	75902.2	184967	205605	119349	57327.8	41386.8	33831.9	48410.9	41579.8	27087.8	1.34052	0.00400191	0.0112053	4.09213	2.03285	up
D156	Propanoic acid, 2-methyl-, 3-phenylpropyl ester	C13H18O2	103-58-2	15964.7	12590.5	12403.2	14349.4	11206.6	12186.5	5411.89	5512.93	7189.95	6317.7	6924.86	6882.2	1.39795	5.72507e-05	0.000517407	2.0581	1.04132	up
KMW0244	Pyrazine, 2-methyl-5-(1-methylethyl)-	C8H12N2	13925-05-8	29625.3	36079.7	17098.7	25047	27044.7	27506	209491	166738	319078	213694	194379	320895	1.45415	0.000524282	0.00241487	0.114024	-3.13259	down
KMW0348*101	Pyrazine, 3,5-diethyl-2-methyl-	C9H14N2	18138-05-1	2.62755e+06	2.15357e+06	1.98794e+06	2.3502e+06	1.67994e+06	1.75243e+06	159520	810668	115554	595181	828685	101525	1.24107	1.09733e-05	0.000203818	4.80697	2.26513	up
XMW1391	Pyridine, 2-hexyl-	C11H17N	1129-69-7	127592	134899	65569.2	129072	91399.5	99592.3	52628.6	36525.3	40581.9	53105	35960.8	35198.9	1.33251	0.00135986	0.0048391	2.55167	1.35144	up
NMW0185	Pyridine, 3-(3,4-dihydro-2H-pyrrol-5-yl)-	C9H10N2	532-12-7	14945.4	11634.5	11254.2	13436.1	11826.8	12448.9	4798.88	5862.85	5325.28	7651.65	6899.89	5142.13	1.3923	4.80753e-06	0.000106567	2.11728	1.08221	up
XMW1380	Spiropentane, propyl-	C8H14	6191-88-4	4619.88	4767.22	3875.45	8218.63	6941.55	9926.71	14019.7	13530.8	12207.8	13182.1	14259.7	12414.1	1.2664	0.000468139	0.00223363	0.481691	-1.05382	down
XMW0528	2-Butylthiophene	C8H12S	1455-20-5	524713	492308	445541	478620	447274	448436	8221.04	8952.38	10012.2	10894.9	11018.4	10736.4	1.48012	3.24448e-07	3.13829e-05	47.4117	5.56717	up
XMW1275	Thiophene, 2-dodecyl-	C16H28S	4861-61-4	58297.1	46657.8	70923.4	132487	38464.6	34593.4	279393	180477	321480	280017	228240	251132	1.37082	2.37818e-05	0.000324409	0.247559	-2.01416	down
XMW1061	Thiophene, 2-hexyl-	C10H16S	18794-77-9	152000	162279	164665	148700	180749	189739	57250.5	77228.2	66873.2	98147.4	96813.1	65919.1	1.38612	3.05436e-06	8.33293e-05	2.15937	1.11061	up
XMW1147	Tricyclo[2.2.1.0(2,6)]heptane-3-methanol, 2,3-dimethyl-	C10H16O	29550-55-8	276926	298682	93158.6	246261	172827	154223	70402.6	52652.9	50858.8	67732.7	53108.9	45017	1.32447	0.00547035	0.0144487	3.65561	1.87011	up
NMW0469	Urea, N-(2-methylcyclohexyl)-N'-phenyl-	C14H20N2O	1982-49-6	81739.9	45544.6	76915.5	78989.3	42424.3	32799.9	194745	166827	268208	387576	268619	339660	1.38297	0.00119467	0.00431351	0.220476	-2.18131	down
XMW0876	Z,Z-4,15-Octadecadien-1-ol acetate	C20H36O2	86252-67-7	77634.1	44388.8	107377	109365	54284.6	30110.7	121986	131294	172044	327408	244766	234753	1.2104	0.00659319	0.0165843	0.343404	-1.54202	down
KMW0393	cis-4-Decenal	C10H18O	21662-09-9	16190.5	10851.3	12209.3	12420	16666	12569.3	56771.4	50667.3	75435.4	62016.8	45646.9	72833	1.44968	0.00014356	0.00100492	0.222655	-2.16712	down
NMW0474*074	cis-Vaccenic Acid	C18H34O2	506-17-2	15873.1	9194	14848.7	19682.8	9029.57	7152.82	47602.5	40100.9	60787.5	88016.1	67640.4	73074.2	1.40223	0.000574664	0.00254246	0.200893	-2.3155	down
XMW0127*016	o-Cymene	C10H14	527-84-4	74312.7	72300.2	55712.3	186202	53281.5	53512	586289	413196	821118	592509	465522	814520	1.42137	0.000364079	0.00186241	0.134119	-2.89842	down
KMW0508	p-Cymen-7-ol	C10H14O	536-60-7	16003.3	12079.3	11057.5	19378.5	13771.9	12936.9	27697	24866.8	39240.7	38866.4	30139.3	33044.9	1.38438	0.000205448	0.0012563	0.439645	-1.18559	down
KMW0234*094	p-Cymene	C10H14	99-87-6	35964.4	25663.6	23167	19129.7	32166.8	16132.1	228565	137820	319891	234792	180612	311432	1.44102	0.000747613	0.00308318	0.107722	-3.21461	down
